# Supplementary material for: Right dorsolateral prefrontal cortex regulates default prosociality preference
Source: Cereb Cortex. 2022 Nov 17;33(9):5420–5. doi: 10.1093/cercor/bhac429 (PMC10152081; doi:10.1093/cercor/bhac429)
Supplement: Dataset_bhac429 [file dataset_bhac429.xlsx]

## Sheet: overallpros
ID	age	male (0 - female, 1 = male)	DG	PDG-I	PDG-II	PGG	TG	Overall prosocial behavior	SVO (0 = consistent proself, 1 = consistent prosocial)	Total gray matter volume	R DLPFC volume
1	35	0	0.44575	0.03726	-0.54906	-0.93274	-0.63275	-0.39533	0	540.05	0.270956
2	20	1	-1.1988	-1.60988	-0.84471	-0.93274	-1.21545	-1.40573	0	729.1	0.428032
3	27	1	1.73789	1.02554	-0.84471	1.99078	-1.21545	0.65277	0	795.05	0.365201
4	33	1	-0.02412	0.03726	-0.84471	0.52902	0.0332	-0.06527	0	676.39	0.373055
5	55	0	0.50448	0.69611	-0.54906	0.82137	-1.21545	0.06238	0	626.13	0.27881
6	53	0	-1.0226	0.69611	-0.25341	-0.93274	-1.21545	-0.66102	0	644.74	0.270956
7	33	1	-1.1988	0.69611	-0.84471	-0.93274	-1.21545	-0.84698	0	660.25	0.270956
8	28	1	-1.1988	-1.93931	-0.84471	-0.05569	-1.21545	-1.27304	0	802.64	0.310225
9	39	0	-0.72893	-1.28045	-0.84471	-0.93274	-0.79923	-1.11121	0	661.56	0.310225
10	37	0	-0.02412	0.03726	-0.84471	-0.64039	0.44941	-0.24777	0	641.75	0.318079
11	28	1	-1.1988	-1.60988	-0.84471	-0.93274	-1.21545	-1.40573	0	729.03	0.376982
12	40	0	-0.90513	0.03726	-0.84471	-0.34804	-0.96572	-0.73328	0	680.77	0.274883
13	23	1	-1.1988	-1.93931	-0.84471	-0.93274	-1.21545	-1.48555	0	798.52	0.314152
14	50	1	0.50448	0.03726	0.63353	-0.05569	-0.46626	0.1583	0	660.96	0.325932
15	31	1	-1.1988	-1.60988	-0.54906	-0.64039	-0.5495	-1.1019	0	684.05	0.274883
16	43	0	-0.90513	1.02554	-0.84471	-0.93274	-1.21545	-0.69601	0	600.2	0.274883
17	50	0	0.15208	0.36668	-0.84471	-0.34804	0.6159	-0.01408	0	565.3	0.243468
18	37	0	-0.31779	-1.28045	0.04224	-0.05569	-0.21653	-0.44298	0	663.14	0.408397
19	36	0	-0.78766	0.36668	0.04224	-0.34804	-1.21545	-0.4706	0	641.56	0.263102
20	35	0	-0.78766	0.03726	-0.84471	-0.93274	-1.21545	-0.90701	0	661.75	0.282737
21	28	0	-1.1988	1.02554	2.11178	-0.93274	2.9467	0.95769	0	640.49	0.27881
22	48	0	0.85688	0.69611	0.63353	0.52902	0.6159	0.80721	0	650.85	0.443739
23	49	1	0.91562	1.02554	-0.84471	-0.93274	0.44941	0.14856	0	685.31	0.353421
24	42	1	-1.08133	1.02554	-0.84471	-0.93274	-0.79923	-0.63785	0	678.44	0.329859
25	50	0	-0.02412	-0.29217	-0.25341	0.52902	0.44941	0.09903	0	627.7	0.318079
26	43	0	0.03461	-0.6216	-0.84471	-0.93274	-1.21545	-0.86741	0	555.5	0.22776
27	24	0	-1.1988	-0.95103	-0.84471	-0.93274	-1.21545	-1.24609	0	671.85	0.259175
28	59	1	-0.08286	-0.6216	-0.84471	-0.93274	-0.79923	-0.79502	0	635.18	0.219906
29	50	0	-0.25906	0.03726	-0.84471	-0.93274	0.0332	-0.47638	0	613.75	0.282737
30	40	0	-1.1988	-0.95103	-0.84471	-0.93274	-1.21545	-1.24609	0	671.86	0.270956
31	23	0	-0.31779	0.03726	-0.84471	-0.93274	0.78238	-0.30908	0	663.29	0.365201
32	47	0	0.26955	0.36668	0.33788	1.99078	0.6159	0.86763	0	619.09	0.345567
33	47	1	-1.1988	-0.6216	-0.84471	-0.93274	-0.05004	-0.88389	0	692.65	0.349494
34	51	0	0.85688	-1.93931	-0.84471	-0.93274	0.44941	-0.58406	0	638.71	0.22776
35	35	1	-1.1988	-1.28045	-0.84471	-0.93274	-1.21545	-1.32591	0	650.24	0.235614
36	46	1	1.32675	0.69611	-0.84471	-0.93274	-1.21545	-0.23504	0	658.66	0.345567
37	39	1	-0.14159	-0.29217	-0.84471	-0.93274	-1.21545	-0.83028	0	712.51	0.306298
38	22	0	-1.1988	-1.93931	-0.84471	-0.93274	-1.21545	-1.48555	0	712.24	0.329859
39	24	1	-1.1988	-0.29217	-0.84471	0.52902	-1.21545	-0.73226	0	728.33	0.349494
40	51	1	0.85688	-0.29217	-0.84471	-0.93274	-0.38302	-0.38665	0	627.31	0.274883
41	41	0	-0.20032	-1.93931	-0.54906	-0.64039	0.0332	-0.7986	0	626.76	0.27881
42	39	1	-1.1988	-1.28045	-0.84471	-0.93274	-1.21545	-1.32591	0	628.9	0.333786
43	48	1	-0.67019	-1.93931	2.11178	1.40608	-0.79923	0.02644	0	596.42	0.215979
44	21	0	-1.1988	-0.95103	-0.84471	-0.93274	-1.21545	-1.24609	0	669.4	0.329859
45	24	0	-1.1988	-1.93931	-0.84471	-0.93274	-1.21545	-1.48555	0	816.85	0.424105
46	57	0	-0.72893	1.02554	-0.54906	-0.93274	-1.21545	-0.58168	0	616.4	0.314152
47	20	0	0.21081	-1.28045	-0.84471	-0.64039	-0.38302	-0.71182	0	713.06	0.318079
48	49	0	-1.1988	-1.60988	-0.84471	-0.93274	-1.21545	-1.40573	0	607.24	0.235614
49	34	1	-0.31779	1.02554	0.63353	0.52902	0.53266	0.58224	0	704.77	0.396617
50	43	0	-0.96386	-0.6216	0.04224	0.52902	-0.38302	-0.33855	0	631.93	0.247395
51	39	1	-1.1988	0.69611	-0.84471	-0.93274	-1.21545	-0.84698	0	645.12	0.361275
52	27	0	-1.1988	-1.93931	0.04224	-0.93274	-1.21545	-1.27064	0	644.28	0.29059
53	53	0	-1.1988	-0.29217	-0.84471	-0.93274	-1.21545	-1.08644	0	646.38	0.219906
54	42	1	-1.1988	-1.93931	-0.84471	-0.93274	-1.21545	-1.48555	0	681.25	0.251321
55	53	1	-1.1988	0.36668	-0.84471	-0.93274	-1.21545	-0.9268	0	566.08	0.274883
56	27	1	-1.1988	-1.28045	-0.84471	-0.93274	-1.21545	-1.32591	0	636.47	0.274883
57	24	0	-1.1988	-1.93931	-0.84471	-0.93274	-1.21545	-1.48555	0	694.63	0.282737
58	46	1	-1.1988	-1.60988	-0.84471	-0.93274	-1.21545	-1.40573	0	559.94	0.153149
59	42	1	-0.90513	-0.29217	-0.54906	-0.34804	-0.38302	-0.60028	0	722.74	0.314152
60	53	1	-0.8464	-0.95103	-0.84471	-0.93274	-0.79923	-1.05985	0	607.76	0.215979
61	37	1	-1.14006	-1.28045	-0.84471	-0.93274	-1.1322	-1.29151	0	774.66	0.39269
62	44	1	-0.61146	-0.95103	-0.84471	-0.93274	-1.21545	-1.10377	0	685.75	0.27881
63	30	1	-0.90513	0.03726	-0.84471	-0.93274	-1.21545	-0.93547	0	745.51	0.373055
64	38	1	-1.1988	-1.60988	-0.84471	-0.93274	-1.21545	-1.40573	0	732.95	0.357348
65	45	1	0.03461	0.69611	0.04224	-0.34804	0.44941	0.21185	0	649.36	0.314152
66	46	1	-1.1988	-1.60988	-0.84471	-0.93274	-1.21545	-1.40573	0	654.97	0.310225
67	44	1	-1.1988	-1.93931	-0.84471	-0.93274	-1.21545	-1.48555	0	619.7	0.286663
68	27	1	-1.1988	-1.60988	-0.84471	-0.93274	-1.21545	-1.40573	0	787.47	0.408397
69	29	0	-0.90513	-0.29217	-0.84471	-0.64039	-1.21545	-0.94445	0	627.72	0.325932
70	52	0	-0.43526	0.69611	-0.84471	-0.05569	0.86563	0.05478	0	676.79	0.34164
71	26	1	-1.1988	-0.29217	-0.84471	-0.93274	-0.5495	-0.92509	0	736.63	0.345567
72	28	1	-1.1988	-0.95103	-0.84471	-0.93274	-1.21545	-1.24609	0	656.58	0.306298
73	46	1	0.15208	1.02554	1.52048	1.99078	0.69914	1.30552	0	717.31	0.416251
74	52	1	-1.1988	1.02554	-0.84471	-0.93274	0.86563	-0.26292	0	615.41	0.314152
75	33	0	-1.1988	-1.93931	-0.84471	-0.93274	-1.21545	-1.48555	0	627.82	0.259175
76	55	1	-1.08133	-0.95103	-0.25341	-0.34804	0.0332	-0.63013	0	730.56	0.325932
77	53	1	0.03461	0.03726	-0.84471	-0.34804	0.0332	-0.26355	0	606.91	0.29059
78	52	1	0.68068	0.36668	0.04224	-0.93274	0.36617	0.12673	0	650.13	0.337713
79	39	1	0.26955	0.03726	-0.84471	-0.93274	-1.21545	-0.65084	0	659.29	0.286663
80	29	1	-1.1988	-0.95103	-0.54906	-0.93274	-0.29977	-0.95258	0	659.3	0.318079
81	23	1	-1.1988	0.03726	-0.84471	-0.93274	-0.05004	-0.72425	0	683.13	0.247395
82	29	1	-0.90513	-1.93931	-0.84471	-0.93274	-1.21545	-1.41439	0	743.73	0.353421
83	52	1	-0.31779	1.02554	-0.84471	0.52902	-1.21545	-0.19951	0	637.41	0.373055
84	32	1	-1.1988	0.36668	-0.84471	-0.93274	-1.21545	-0.9268	0	772.11	0.267029
85	45	1	0.62195	-0.29217	-0.84471	-0.05569	-1.21545	-0.43277	0	640.78	0.349494
86	24	1	-1.14006	-1.93931	-0.84471	-0.93274	-1.1322	-1.45115	0	793.39	0.416251
87	45	0	0.26955	0.36668	0.33788	-0.05569	-1.21545	-0.07197	0	582.22	0.223833
88	46	1	-0.78766	0.69611	0.04224	-0.05569	-0.79923	-0.2191	0	657.66	0.302371
89	36	1	-0.8464	-1.28045	-0.25341	-0.05569	-0.71599	-0.76372	0	718.68	0.294517
90	40	1	0.85688	0.69611	0.63353	0.52902	0.86563	0.86772	1	627.98	0.317163
91	29	1	-0.72893	0.36668	0.33788	-0.05569	0.0332	-0.01135	1	735.04	0.32891
92	54	1	0.03461	-0.6216	0.63353	1.99078	0.44941	0.60254	1	585.52	0.297585
93	27	0	0.85688	1.02554	0.63353	0.52902	0.86563	0.94754	1	591.14	0.250598
94	45	0	0.85688	1.02554	0.63353	0.52902	0.86563	0.94754	1	625.25	0.285838
95	55	1	0.85688	0.69611	0.92918	0.52902	1.11536	0.99987	1	638.34	0.262345
96	31	0	0.85688	0.36668	0.92918	-0.34804	0.69914	0.60669	1	688.78	0.332825
97	40	1	0.85688	0.69611	0.33788	-0.05569	1.11536	0.71492	1	676.08	0.305416
98	24	0	0.85688	1.02554	0.04224	1.99078	0.69914	1.11812	1	692.07	0.336741
99	56	1	0.85688	-0.6216	2.11178	0.52902	0.86563	0.90662	1	647.57	0.278007
100	44	0	0.21081	0.03726	0.04224	0.52902	0.69914	0.36793	1	609.24	0.281923
101	31	1	0.97435	1.02554	1.52048	1.11372	0.86563	1.33259	1	740.5	0.317163
102	33	0	0.85688	0.03726	0.63353	0.52902	0.78238	0.68791	1	660.07	0.281923
103	42	0	0.85688	1.02554	-0.84471	0.52902	0.78238	0.56919	1	570.15	0.258429
104	51	1	0.85688	0.36668	-0.84471	-0.64039	0.44941	0.04552	1	718.93	0.352403
105	57	0	0.85688	1.02554	1.22483	1.11372	0.36617	1.11147	1	608.17	0.332825
106	51	0	0.79815	0.03726	1.22483	0.52902	1.28184	0.93797	1	636.04	0.289754
107	39	0	0.85688	1.02554	2.11178	0.52902	0.86563	1.30572	1	635.07	0.297585
108	24	0	0.85688	0.36668	0.04224	-0.05569	0.6159	0.44244	1	714.98	0.344572
109	50	1	-0.43526	0.36668	0.92918	0.52902	0.0332	0.34475	1	614.49	0.281923
110	48	1	2.91256	1.02554	2.11178	1.11372	2.53049	2.34889	1	731.41	0.297585
111	38	0	0.44575	0.69611	0.04224	0.23667	0.86563	0.55399	1	736.66	0.332825
112	46	0	0.85688	1.02554	-0.84471	-0.93274	0.44941	0.13433	1	633.46	0.340657
113	29	1	0.85688	1.02554	0.63353	0.52902	0.86563	0.94754	1	723.46	0.270176
114	52	1	0.09334	1.02554	0.63353	-0.93274	0.11644	0.22682	1	589.91	0.262345
115	52	1	0.85688	1.02554	2.11178	1.99078	0.69914	1.61957	1	630.84	0.26626
116	39	1	0.85688	1.02554	1.52048	1.11372	1.69806	1.50582	1	678.2	0.352403
117	35	1	0.85688	1.02554	0.63353	0.52902	0.86563	0.94754	1	744.71	0.321079
118	58	0	0.56321	1.02554	1.22483	0.52902	0.86563	1.01966	1	620.35	0.274091
119	36	1	-0.14159	1.02554	-0.84471	-0.93274	0.53266	-0.08743	1	732.59	0.309332
120	35	1	-1.1988	-1.93931	-0.84471	0.52902	0.36617	-0.74814	1	752.15	0.340657
121	58	1	0.85688	1.02554	0.63353	0.52902	0.86563	0.94754	1	632.55	0.254513
122	48	0	0.62195	-0.6216	0.04224	-0.64039	-0.29977	-0.21748	1	594.7	0.242767
123	38	1	0.85688	1.02554	2.11178	1.99078	0.44941	1.55906	1	694.69	0.242767
124	45	0	0.85688	0.69611	0.63353	0.52902	0.78238	0.84755	1	571.99	0.242767
125	34	1	0.85688	0.36668	0.63353	-0.64039	1.36508	0.62557	1	767.34	0.36415
126	37	1	0.85688	1.02554	2.11178	1.99078	0.44941	1.55906	1	739.79	0.281923
127	35	1	0.85688	1.02554	0.63353	-0.93274	0.53266	0.51268	1	723.06	0.360234
128	47	0	-0.72893	0.36668	-0.84471	-0.93274	0.36617	-0.42973	1	613.36	0.301501
129	36	0	0.32828	-0.29217	-0.54906	0.52902	0.11644	0.03211	1	697.03	0.336741
130	44	0	0.73942	0.03726	2.11178	-0.93274	0.6159	0.6231	1	595.36	0.274091
131	56	0	0.85688	0.36668	0.63353	0.52902	0.86563	0.7879	1	699.47	0.379812
132	41	1	0.85688	1.02554	2.11178	1.99078	0.69914	1.61957	1	677.18	0.317163
133	45	1	-0.20032	-0.29217	-0.84471	-0.93274	0.44941	-0.44112	1	620.99	0.246682
134	40	1	-0.61146	0.03726	0.63353	0.52902	1.03211	0.39264	1	640.61	0.211442
135	37	1	0.85688	1.02554	-0.84471	-0.93274	0.44941	0.13433	1	763	0.36415
136	27	1	0.09334	0.03726	-0.25341	1.11372	0.28293	0.30865	1	747.96	0.446378
137	38	1	0.85688	1.02554	0.92918	0.82137	0.69914	1.04968	1	600.37	0.278007
138	48	0	0.85688	1.02554	2.11178	1.99078	0.86563	1.65991	1	552.52	0.19578
139	51	1	0.68068	1.02554	1.22483	0.52902	0.44941	0.94727	1	719.01	0.375897
140	51	0	-1.08133	-0.6216	-0.84471	-0.93274	-1.21545	-1.1378	1	651.82	0.39939
141	57	1	0.09334	-0.29217	0.63353	0.23667	1.03211	0.41276	1	666.91	0.250598
142	40	1	0.97435	1.02554	0.92918	1.11372	0.94887	1.20948	1	640.36	0.26626
143	50	0	0.85688	0.36668	0.63353	1.99078	0.86563	1.14209	1	597	0.336741
144	31	1	-1.0226	-0.29217	-0.84471	-0.93274	-0.46626	-0.86222	1	649.17	0.293669
145	24	0	0.85688	1.02554	0.63353	0.52902	0.44941	0.84669	1	677.83	0.297585
146	28	1	0.85688	0.03726	0.63353	0.52902	0.6159	0.64757	1	748.74	0.387644
147	49	1	2.91256	0.03726	2.11178	1.99078	2.9467	2.42278	1	644.72	0.285838
148	43	1	2.91256	1.02554	2.11178	1.99078	0.86563	2.158	1	735.28	0.321079
149	29	1	2.91256	1.02554	2.11178	1.99078	2.9467	2.66225	1	752.36	0.26626
150	39	1	0.85688	1.02554	-0.84471	0.52902	0.78238	0.56919	1	669.64	0.344572
151	31	1	0.85688	1.02554	2.11178	1.99078	0.86563	1.65991	1	677.26	0.270176
152	49	1	0.85688	1.02554	2.11178	-0.05569	0.86563	1.16405	1	666.47	0.301501
153	53	0	0.85688	1.02554	0.63353	1.11372	0.86563	1.08922	1	602.07	0.262345
154	27	1	-1.1988	1.02554	0.63353	1.99078	0.44941	0.70279	1	748.2	0.313247
155	43	0	0.62195	0.03726	0.63353	0.82137	0.44941	0.62114	1	568.92	0.215358
156	53	0	-0.55273	-0.6216	-0.25341	-0.05569	0.11644	-0.33122	1	669.15	0.274091
157	52	1	0.85688	-0.29217	-0.54906	-0.64039	0.86563	0.05837	1	683.42	0.340657
158	55	1	0.85688	1.02554	-0.84471	1.99078	0.53266	0.86287	1	733.71	0.344572
159	43	0	0.85688	1.02554	0.63353	0.52902	0.69914	0.9072	1	656.9	0.313247
160	44	1	2.91256	1.02554	1.22483	1.11372	2.69697	2.17432	1	614.73	0.215358
161	32	1	0.56321	1.02554	-0.84471	1.99078	0.44941	0.77154	1	663.03	0.301501
162	36	0	0.85688	1.02554	0.63353	1.99078	0.86563	1.30173	1	612.99	0.246682
163	50	1	0.15208	1.02554	2.11178	1.99078	0.86563	1.48913	1	707.87	0.36415
164	50	0	0.85688	1.02554	0.63353	-0.34804	0.44941	0.63418	1	617.73	0.281923
165	29	0	0.56321	0.36668	-0.84471	0.52902	1.1986	0.43924	1	745.31	0.379812
166	50	1	0.73942	0.36668	0.92918	0.82137	0.69914	0.86157	1	681.19	0.317163
167	55	0	0.85688	-0.95103	-0.84471	-0.05569	0.36617	-0.15225	1	642.07	0.305416
168	40	1	0.73942	1.02554	1.22483	0.82137	0.6159	1.07268	1	658.48	0.317163
